# Supplementary material for: Interference with Activator Protein-2 transcription factors leads to induction of apoptosis and an increase in chemo- and radiation-sensitivity in breast cancer cells
Source: BMC Cancer. 2010 May 11;10:192. doi: 10.1186/1471-2407-10-192 (PMC2890516; doi:10.1186/1471-2407-10-192)
Supplement: Additional file 1 — Table S1: Differentially expressed genes in ΔAP-2γ/EGFP-expressing N202.1A breast cancer cells. Microarray analysis (Illumina Ref-8 BeadChip) was performed on ΔAP-2γ/EGFP- (Δ#7, Δ#15) or EGFP- (Co#5, Co#11) expressing N202.1A clones in triplicate and 139 modulated genes were found (49 decreased, 90 increased, see Methods). FC = Fold change. p < 0.001; FC. +/- 1.5. Functions: more than one Gene Ontology (GO) category was found in some cases. Genes marked in Red display conserved AP-2 binding sites between mouse and human. Numbers and relative location of AP-2 binding site is given (n.d. = not done). [file 1471-2407-10-192-S1.XLS]

## Sheet: VEC vs DN doxi+ DS30 FC15
TargetID	Signal_X	Signal_Y	Detection_X	Detection_Y	Diff_Score	Symbol	Accession	Synonyms	Definition	Transcript	GO Molecular Function	GO Cellular Component	GO Biological Process	Fold change	Function	Symbol	No of conserved AP-2-sites (mouse/human)	In/near 5´UTR (-1000)	in Intron 1	In/near 3´UTR
scl19838.8.1_22-S	1316.4	15227	1	1	69.4383	Tcfap2c	NM_009335.1	Ap-2.2	Mus musculus transcription factor AP-2, gamma (Tcfap2c), mRNA.	scl19838.8.1_22	DNA binding [goid 0003677] [evidence IDA] [pmid 9765260]; transcription factor activity [goid 0003700] [evidence IMP] [pmid 9765260]; translation regulator activity [goid 0045182] [evidence IEA]	nucleus [goid 0005634] [evidence IDA] [pmid 9765260]; transcription factor complex [goid 0005667] [evidence IEA]	regulation of transcription, DNA-dependent [goid 0006355] [evidence IMP] [pmid 9765260]; embryonic development (sensu Mammalia) [goid 0001701] [evidence IMP] [pmid 11940672]	4.14335	cell differentiation, transcription	Tcfap2c	23	4	8	0
scl39079.4_283-S	2369.4	4757.9	1	1	183.739	Ctgf	NM_010217	Fisp12;Hcs24	Mus musculus connective tissue growth factor (Ctgf), mRNA.	scl39079.4_283	insulin-like growth factor binding [goid 0005520] [evidence IEA]; integrin binding [goid 0005178] [evidence IDA] [pmid 10446209]; heparin binding [goid 0008201] [evidence IDA] [pmid 9184077]; cell adhesion molecule activity [goid 0005194] [evidence IEA]	extracellular [goid 0005576] [evidence IDA] [pmid 1888698]; extracellular matrix [goid 0005578] [evidence IDA] [pmid 9184077]; extracellular space [goid 0005615] [evidence TAS] [pmid 12466851]	FGF receptor signaling pathway [goid 0008543] [evidence IDA] [pmid 9184077]; ossification [goid 0001503] [evidence IMP] [pmid 12736220]; angiogenesis [goid 0001525] [evidence IDA] [pmid 12736220]; regulation of cell growth [goid 0001558] [evidence IEA]; DNA metabolism [goid 0006259] [evidence IEA]; cell adhesion [goid 0007155] [evidence IEA]; cell-matrix adhesion [goid 0007160] [evidence IDA] [pm…	3.37813	cell death, cell migration, cell adhesion, regulation of cell growth, angiogenesis	Ctgf	0	0	0	0
scl0018186.1_241-S	2112.9	4083.3	1	1	73.1568	Nrp	NM_008737.1	NP-1	Mus musculus neuropilin (Nrp), mRNA.	scl0018186.1_241	semaphorin receptor activity [goid 0017154] [evidence IGI] [pmid 12591607]; cell adhesion molecule activity [goid 0005194] [evidence IEA]; receptor activity [goid 0004872] [evidence IEA]	membrane [goid 0016020] [evidence IEA]; integral to membrane [goid 0016021] [evidence TAS] [pmid 12466851]; extracellular space [goid 0005615] [evidence TAS] [pmid 12466851]	cell adhesion [goid 0007155] [evidence IEA]; angiogenesis [goid 0001525] [evidence IEA]	3.29455	cell death, cell migration, cell adhesion	Nrp	12	4
scl39819.5_328-S	934.2	2825.3	1	1	88.2632	Ccl9	NM_011338	CCF18;MRP-2;Scya10;Scya9	Mus musculus chemokine (C-C motif) ligand 9 (Ccl9), mRNA.	scl39819.5_328	chemokine activity [goid 0008009] [evidence IEA]; cytokine activity [goid 0005125] [evidence IEA]	extracellular [goid 0005576] [evidence IEA]; extracellular space [goid 0005615] [evidence TAS] [pmid 12466851]	chemotaxis [goid 0006935] [evidence IEA]; immune response [goid 0006955] [evidence IEA]; signal transduction [goid 0007165] [evidence IEA]	3.27671	cell death, chemotaxis	Ccl9	0
scl44991.2.1_21-S	3096.3	4778.2	1	1	36.6113	Hist1h2bc	NM_023422	2610022J01Rik;H2bfs	Mus musculus histone 1, H2bc (Hist1h2bc), mRNA.	scl44991.2.1_21	DNA binding [goid 0003677] [evidence ISS] [pmid 12466851]	nucleosome [goid 0000786] [evidence ISS] [pmid 12466851]; nucleus [goid 0005634] [evidence ISS] [pmid 12466851]; nucleosome [goid 0005718] [evidence ISS]; chromosome [goid 0005694] [evidence ISS] [pmid 12466851]	nucleosome assembly [goid 0006334] [evidence ISS] [pmid 12466851]; chromosome organization and biogenesis (sensu Eukarya) [goid 0007001] [evidence ISS] [pmid 12466851]	3.2258	nucleosome assembly	Hist1h2bc	0
scl18353.6.1_69-S	944.5	2151.3	1	1	32.642	1700127F16Rik	XM_355365.1		Mus musculus WAP four-disulfide core domain 3	scl18353.6.1_69				3.08164	biological process	1700127F16Rik	n.d.
scl44989.1_487-S	1641.1	2806	1	1	40.8162	Hist1h1c	NM_015786	0610008C09Rik;H1.2;H1c;H1f2;H1var1;His1a	Mus musculus histone 1, H1c (Hist1h1c), mRNA.	scl44989.1_487	DNA binding [goid 0003677] [evidence ISS] [pmid 12466851]	chromosome [goid 0005694] [evidence ISS] [pmid 12466851]; nucleus [goid 0005634] [evidence ISS] [pmid 12466851]; nucleosome [goid 0005718] [evidence IEA]; nucleosome [goid 0000786] [evidence ISS] [pmid 12466851]	nucleosome assembly [goid 0006334] [evidence ISS] [pmid 12466851]; chromosome organization and biogenesis (sensu Eukarya) [goid 0007001] [evidence ISS] [pmid 12466851]	3.06629	cell death	Hist1h1c	n.d
scl0014980.1_39-S	2177.5	3300.2	1	1	78.9034	H2-L			Mus musculus H-2 class I histocompatibility antigen, D-B alpha chain Precursor (H-2D(B))	scl0014980.1_39				3.05026	immune response	H2-L	0
scl50176.16.1_35-S	1961.1	3044.6	1	1	64.834	Msln	NM_018857.1	MPF	Mus musculus mesothelin (Msln), mRNA.	scl50176.16.1_35		extracellular space [goid 0005615] [evidence TAS] [pmid 12466851]		3.03483	cell adhesion	Msln	3	3
ri|E430003D02|PX00096C07|AK088068|2838-S	1747.7	2758.1	1	1	54.1668	E430003D02Rik	AK088068			ri|E430003D02|PX00096C07|AK088068|2838				3.00449	unknown	E430003D02Rik	n.d.
scl45681.7_131-S	1199.9	1942.2	1	1	39.9029	Sftpd	NM_009160.1	Sftp4;SP-D	Mus musculus surfactant associated protein D (Sftpd), mRNA.	scl45681.7_131	sugar binding [goid 0005529] [evidence IEA]; lectin [goid 0005530] [evidence IEA]; surfactant activity [goid 0019214] [evidence IEA]	kinesin complex [goid 0005871] [evidence IEA]; microfibril [goid 0001527] [evidence IEA]; extracellular space [goid 0005615] [evidence TAS] [pmid 12466851]	respiratory gaseous exchange [goid 0007585] [evidence IEA]; heterophilic cell adhesion [goid 0007157] [evidence IEA]	2.87058	cell death	Sftpd	0
scl00229709.2_323-S	1317.8	1990.6	1	1	42.4603	Ahcyl1	NM_145542.2	1110034F20Rik;Ahcy-rs3;DCAL;Irbit	Mus musculus S-adenosylhomocysteine hydrolase-like 1 (Ahcyl1), mRNA.	scl00229709.2_323	molecular_function unknown [goid 0005554] [evidence ND]; hydrolase activity [goid 0016787] [evidence ISS] [pmid 12466851]; adenosylhomocysteinase activity [goid 0004013] [evidence ISS] [pmid 12466851]	cellular_component unknown [goid 0008372] [evidence ND]	biological_process unknown [goid 0000004] [evidence ND]; one-carbon compound metabolism [goid 0006730] [evidence ISS] [pmid 12466851]	2.82789	unknown	Ahcyl1	0
scl0319188.1_136-S	1004	1619.9	1	1	30.7038	Hist1h2bp	NM_178202		Mus musculus histone 1, H2bp (Hist1h2bp), mRNA.	scl0319188.1_136				2.78951	nucleosome assembly	Hist1h2bp	0
scl0003527.1_242-S	629.2	1144.7	1	1	77.5938	Ddx6	NM_007841.2	E230023J21Rik;HLR2;mRCK/P54	Mus musculus DEAD (Asp-Glu-Ala-Asp) box polypeptide 6 (Ddx6), mRNA.	scl0003527.1_242	RNA binding [goid 0003723] [evidence IEA]; RNA helicase activity [goid 0003724] [evidence IEA]; helicase activity [goid 0004386] [evidence IEA]; ATP binding [goid 0005524] [evidence IEA]; ATP dependent helicase activity [goid 0008026] [evidence IEA]; nucleic acid binding [goid 0003676] [evidence IEA]; hydrolase activity [goid 0016787] [evidence IEA]	intracellular [goid 0005622] [evidence IEA]; nucleus [goid 0005634] [evidence IEA]		2.71223	RNA binding	Ddx6	8	4
scl0319186.1_75-S	705.2	1161.1	1	1	36.2562	Hist1h2bm	NM_178200	H2b-291b	Mus musculus histone 1, H2bm (Hist1h2bm), mRNA.	scl0319186.1_75	DNA binding [goid 0003677] [evidence IEA]	chromosome [goid 0005694] [evidence IEA]; nucleus [goid 0005634] [evidence IEA]; nucleosome [goid 0000786] [evidence IEA]	nucleosome assembly [goid 0006334] [evidence IEA]; chromosome organization and biogenesis (sensu Eukarya) [goid 0007001] [evidence IEA]	2.65887	nucleosome assembly	Hist1h2bm	0
scl0338522.1_21-S	827.2	1275	1	1	84.3508	9230115A19Rik	XM_110546.2		Mus musculus vomeronasal 2, receptor, pseudogene 14	scl0338522.1_21				2.65108	unknown	9230115A19Rik	n.d.
scl0319183.1_124-S	664.2	1085.7	1	1	33.8559	Hist1h2bj	NM_178198.1		Mus musculus histone 1, H2bj (Hist1h2bj), mRNA.	scl0319183.1_124				2.6248	nucleosome assembly	Hist1h2bj	0
scl014313.3_29-S	577.8	999.2	1	1	74.2226	Fst	NM_008046.1		Mus musculus follistatin (Fst), mRNA.	scl014313.3_29		extracellular space [goid 0005615] [evidence TAS] [pmid 12466851]		2.62469	cell death, negative regulator of cell differentiation, BMP signaling	Fst	18			12
scl0014942.1_42-S	339.9	720.1	1	1	114.501	Gzme	NM_010373.2	CCP3;Ctla-6;Ctla6;MCSP-2	Mus musculus granzyme E (Gzme), mRNA.	scl0014942.1_42	chymotrypsin activity [goid 0004263] [evidence IEA]; serine-type endopeptidase activity [goid 0004252] [evidence IEA]; trypsin activity [goid 0004295] [evidence IEA]; hydrolase activity [goid 0016787] [evidence IEA]	extracellular space [goid 0005615] [evidence TAS] [pmid 12466851]	cytolysis [goid 0019835] [evidence IEA]; proteolysis and peptidolysis [goid 0006508] [evidence IEA]	2.58001	cytolysis	Gzme	1
scl0227929.1_2-S	202.3	533.2	0.9994	1	90.8717	Pscdbp	NM_139200.2	Cbp;CYTIP;tamalin	Mus musculus pleckstrin homology, Sec7 and coiled-coil domains, binding protein (Pscdbp), mRNA.	scl0227929.1_2				2.5197	cell adhesion	Pscdbp	2
ri|6030461M12|PX00057P23|AK031617|1359-S	534.3	864.9	1	1	58.3388	Csnk2a1-rs3	AK031617		Mus musculus casein kinase II, alpha 1 related sequence 3, mRNA	ri|6030461M12|PX00057P23|AK031617|1359	protein-tyrosine kinase activity [goid 0004713] [evidence: IEA]; protein kinase activity [goid 0004672] [evidence: IEA]; ATP binding [goid 0005524] [evidence: IEA]; protein kinase CK2 activity [goid 0004682] [evidence: IEA]; protein serine/threonine kinase activity [goid 0004674] [evidence: IEA]	plasma membrane [goid 0005886] [evidence: IEA]; nucleus [goid 0005634] [evidence: IEA]	signal transduction [goid 0007165] [evidence: IEA]; protein amino acid phosphorylation [goid 0006468] [evidence: IEA]	2.5193	cell death	Csnk2a1-rs3	5	3	2
scl0068659.2_62-S	638.4	967.4	1	1	44.1993	1110032E23Rik	NM_133187.1		Mus musculus RIKEN cDNA 1110032E23 gene (1110032E23Rik), mRNA.	scl0068659.2_62		integral to membrane [goid 0016021] [evidence TAS] [pmid 12466851]		2.5172	unknown	1110032E23Rik	n.d
scl0003126.1_97-S	580	893.4	1	1	31.103	Mal	NM_010762.2	MPV17;VIP17	Mus musculus myelin and lymphocyte protein, T-cell differentiation protein (Mal), mRNA.	scl0003126.1_97		integral to membrane [goid 0016021] [evidence TAS] [pmid 12466851]; membrane [goid 0016020] [evidence IEA]		2.4961	cell death	Mal	3
scl38155.8_378-S	540.6	848.4	1	1	52.3243	Tnfaip3	NM_009397.2	A20;Tnfip3	Mus musculus tumor necrosis factor, alpha-induced protein 3 (Tnfaip3), mRNA.	scl38155.8_378	DNA binding [goid 0003677] [evidence IEA]; zinc ion binding [goid 0008270] [evidence IEA]	cytoplasm [goid 0005737] [evidence IDA] [pmid 10385526]	apoptosis [goid 0006915] [evidence IEA]	2.48827	cell death	Tnfaip3	6	5
scl45299.10_346-S	405.8	693.6	1	1	80.7882	Slc25a30	NM_026232			scl45299.10_346				2.45909	transport	Slc25a30	0
scl0319185.1_5-S	387.5	674.2	1	1	47.6302	Hist1h2bl	NM_178199	H2b-291a	Mus musculus histone 1, H2bl (Hist1h2bl), mRNA.	scl0319185.1_5				2.45743	nucleosome assembly	Hist1h2bl	0
scl18538.5.1_210-S	79.7	359.5	0.9919	1	77.2357	9230104L09Rik	XM_130534.1		Mus musculus RIKEN cDNA 9230104L09 gene (9230104L09Rik), mRNA.	scl18538.5.1_210				2.44685	unknown	9230104L09Rik	n.d
scl0003100.1_18-S	490.9	760.4	1	1	46.3502	2310047O13Rik	NM_024185.3	1810041E18Rik	Mus musculus RIKEN cDNA 2310047O13 gene (2310047O13Rik), mRNA.	scl0003100.1_18				2.43056	unknown	2310047O13Rik	n.d.
ri|5330401L20|PX00053A17|AK030358|2575-S	333	591.3	1	1	32.7729	Nrp	AK030358	NP-1	Mus musculus neuropilin (Nrp), mRNA.	ri|5330401L20|PX00053A17|AK030358|2575	cell adhesion molecule activity [goid 0005194] [evidence: IEA]	integral to membrane [goid 0016021] [evidence: IEA]; membrane fraction [goid 0005624] [evidence: IEA]; membrane [goid 0016020] [evidence: IEA]	cell adhesion [goid 0007155] [evidence: IEA]	2.41212	cell death	Nrp	0
scl00319622.1_241-S	429.3	681.1	1	1	67.6299		AK081844.1		Mus musculus 16 days embryo head cDNA, RIKEN full-length enriched library, clone:C130081G24 product:hypothetical protein, full insert sequence.	scl00319622.1_241				2.40106	unknown		n.d.
scl38162.4_162-S	365.5	608.6	1	1	98.0755	Hebp2	NM_019487.2	SOUL	Mus musculus heme binding protein 2 (Hebp2), mRNA.	scl38162.4_162		cytoplasm [goid 0005737] [evidence IDA] [pmid 10640688]		2.38578	unknown	Hebp2	0
scl066259.1_113-S	313.2	556	1	1	67.7845	1810006K23Rik			Mus musculus calcium/calmodulin-dependent protein kinase II inhibitor 1, mRNA	scl066259.1_113				2.38525	protein kinase inhibitor activity	1810006K23Rik	0
scl0001180.1_25-S	422.2	647.4	1	1	34.8638	1200009B18Rik	NM_026168.1	4930572C01Rik	Mus musculus RIKEN cDNA 1200009B18 gene (1200009B18Rik), mRNA.	scl0001180.1_25				2.35257	transport	1200009B18Rik	0
scl0002382.1_8-S	400.8	621	1	1	70.7618	Ppp2r5e	NM_012024.1	4633401M22Rik	Mus musculus protein phosphatase 2, regulatory subunit B (B56), epsilon isoform (Ppp2r5e), mRNA.	scl0002382.1_8	protein phosphatase type 2A, intrinsic regulator activity [goid 0008601] [evidence IEA]	protein phosphatase type 2A complex [goid 0000159] [evidence IEA]; cytoplasm [goid 0005737] [evidence TAS] [pmid 10781942]	signal transduction [goid 0007165] [evidence IEA]	2.34282	signal transduction	Ppp2r5e	9	7
scl00319149.2_275-S	385.5	593	1	1	49.9453	Hist1h3d	NM_178204.1	H3-b	Mus musculus histone1, H3d (Hist1h3d), mRNA.	scl00319149.2_275				2.31702	nucleosome assembly	Hist1h3d	0
scl0021825.1_197-S	270.2	464.5	1	1	35.1065	Thbs1	NM_011580.1	tbsp1;Thbs-1;TSP-1;TSP1	Mus musculus thrombospondin 1 (Thbs1), mRNA.	scl0021825.1_197	cell adhesion molecule activity [goid 0005194] [evidence IEA]; calcium ion binding [goid 0005509] [evidence IEA]; structural molecule activity [goid 0005198] [evidence IEA]; heparin binding [goid 0008201] [evidence IEA]	extracellular space [goid 0005615] [evidence IDA] [pmid 12498716]	negative regulation of angiogenesis [goid 0016525] [evidence IDA] [pmid 12498716]; cell adhesion [goid 0007155] [evidence IEA]	2.28847	cell death, cell adhesion, negative regulation of angiogenesis	Thbs1	2	2
scl0003731.1_439-S	325.9	513.8	1	1	56.7949	Zmynd11	NM_144516.1		Mus musculus zinc finger, MYND domain containing 11, mRNA	scl0003731.1_439				2.27393	cell death, transcription	Zmynd11	0
scl0319151.1_287-S	303	474.6	1	1	44.6763	Hist1h3e	NM_178205	H3-f	Mus musculus histone 1, H3e (Hist1h3e), mRNA.	scl0319151.1_287				2.23452	nucleosome assembly	Hist1h3e	0
scl0245007.1_299-S	201.9	363.7	0.9994	1	91.8754	A930014K01Rik	NM_175537.2		Mus musculus RIKEN cDNA A930014K01 gene (A930014K01Rik), mRNA.	scl0245007.1_299	protein binding [goid 0005515] [evidence ISS] [pmid 12466851]	nucleus [goid 0005634] [evidence ISS] [pmid 12466851]		2.20898	metal ion binding	A930014K01Rik	n.d.
scl54170.6.1_1-S	282.5	442.4	1	1	43.1153	Cetn2	NM_019405.5	1110034A02Rik;Calt;caltractin	Mus musculus centrin 2 (Cetn2), mRNA.	scl54170.6.1_1	calcium ion binding [goid 0005509] [evidence TAS] [pmid 11250075]; nucleic acid binding [goid 0003676] [evidence ISS] [pmid 12466851]; ATP binding [goid 0005524] [evidence ISS] [pmid 12466851]; ATP dependent helicase activity [goid 0008026] [evidence ISS] [pmid 12466851]	centriole [goid 0005814] [evidence IDA] [pmid 11250075]; centrosome [goid 0005813] [evidence ISS] [pmid 12466851]	cytokinesis [goid 0000910] [evidence ISS] [pmid 12466851]; cytokinesis [goid 0016288] [evidence ISS]; mitosis [goid 0007067] [evidence ISS] [pmid 12466851]	2.20385	cell cycle	Cetn2	0
scl23047.4.213_30-S	280.5	423.8	1	1	30.8536	Fbxw7	NM_080428	1110001A17Rik;AGO;Cdc4;Fbw7;Fbwd6;Fbx30;Fbxo30;Fbxw6;SEL-10	Mus musculus F-box and WD-40 domain protein 7, archipelago homolog (Drosophila) (Fbxw7), mRNA.	scl23047.4.213_30	protein binding [goid 0005515] [evidence IPI] [pmid 11425854]; protein binding [goid 0005515] [evidence ISS] [pmid 12354302]; transcription factor activity [goid 0003700] [evidence IDA] [pmid 11425854]	nucleus [goid 0005634] [evidence TAS] [pmid 11425854]; nucleus [goid 0005634] [evidence IDA] [pmid 11735228]; cytoplasm [goid 0005737] [evidence TAS] [pmid 11425854]; Golgi apparatus [goid 0005794] [evidence IDA] [pmid 11735228]; endoplasmic reticulum [goid 0005783] [evidence IDA] [pmid 11735228]	protein ubiquitination [goid 0016567] [evidence ISS] [pmid 12354302]; Notch signaling pathway [goid 0007219] [evidence IDA] [pmid 11425854]	2.15625	cell death, Notch signaling	Fbxw7	4	0
scl0013026.2_330-S	170.1	310.8	0.9994	1	45.1172	Pcyt1a	NM_009981.2	CTalpha;Ctpct;Cttalpha	Mus musculus phosphate cytidylyltransferase 1, choline, alpha isoform (Pcyt1a), mRNA.	scl0013026.2_330	choline-phosphate cytidylyltransferase activity [goid 0004105] [evidence IEA]; nucleotidyltransferase activity [goid 0016779] [evidence IEA]; transferase activity [goid 0016740] [evidence IEA]	membrane [goid 0016020] [evidence IEA]	phospholipid metabolism [goid 0006644] [evidence IEA]; biosynthesis [goid 0009058] [evidence IEA]; phospholipid biosynthesis [goid 0008654] [evidence IEA]	2.14829	unknown	Pcyt1a	3			3
scl43722.2.1_27-S	191.5	327.6	0.9994	1	70.2203	Rasa1	NM_145452	Gap;MGC7759;Rasa;RasGAP	Mus musculus RAS p21 protein activator 1 (Rasa1), mRNA.	scl43722.2.1_27	RAS GTPase activator activity [goid 0005099] [evidence ISS]; Ras GTPase activator activity [goid 0005099] [evidence ISS] [pmid 12466851]; GTPase activator activity [goid 0005096] [evidence ISS] [pmid 12466851]		cell growth and/or maintenance [goid 0008151] [evidence ISS] [pmid 12466851]; intracellular signaling cascade [goid 0007242] [evidence ISS] [pmid 12466851]	2.13386	cell death, embryonic development, vasculogenesis	Rasa1	0
scl000857.1_11-S	56.8	190.7	0.985	0.9994	38.3058	Hsd11b1	NM_008288.1		Mus musculus hydroxysteroid 11-beta dehydrogenase 1 (Hsd11b1), mRNA.	scl000857.1_11	11-beta-hydroxysteroid dehydrogenase activity [goid 0003845] [evidence IMP] [pmid 12439781]; oxidoreductase activity [goid 0016491] [evidence IEA]	microsome [goid 0005792] [evidence IEA]	metabolism [goid 0008152] [evidence IEA]; steroid metabolism [goid 0008202] [evidence IEA]; lung development [goid 0030324] [evidence IMP] [pmid 12439781]	2.12678	steroid metabolic process	Hsd11b1	1	1
scl16761.8.1_216-S	122.1	255.6	0.9975	1	34.0647	A730039N16Rik	NM_172655.1	A730039N16	Mus musculus RIKEN cDNA A730039N16 gene (A730039N16Rik), mRNA.	scl16761.8.1_216				2.12548	ligase activity	A730039N16Rik	n.d.
scl068215.1_18-S	117.2	239.3	0.9963	1	31.9375	2610510H03Rik	NM_026620		Mus musculus RIKEN cDNA 2610510H03 gene (2610510H03Rik), mRNA.	scl068215.1_18				2.08672	unknown	2610510H03Rik	n.d.
scl000728.1_50-S	163.6	285.4	0.9994	1	36.5114		AK011496.1		Mus musculus 10 days embryo whole body cDNA, RIKEN full-length enriched library, clone:2610020P14 product:REPRODUCTION 8, full insert sequence.	scl000728.1_50				2.08565	unknown		n.d.
NeoR-S	191.9	313.5	0.9994	1	39.4191					NeoR				2.08493	unknown		n.d.
scl00228662.1_52-S	162.5	269.7	0.9994	1	43.0763	Btbd3	NM_145534.1	MGC25591;mKIAA0952	Mus musculus BTB (POZ) domain containing 3 (Btbd3), mRNA.	scl00228662.1_52	protein binding [goid 0005515] [evidence IEA]			2.03019	unknown	Btbd3	5	5
ri|1520402A20|PX00101J18|AK028065|2270-S	70.3	176.3	0.99	0.9994	47.7389	1520402A20Rik	AK028065		hypothetical protein	ri|1520402A20|PX00101J18|AK028065|2270	heterotrimeric G-protein GTPase, alpha-subunit [goid 0000263] [evidence: IEA]; signal transducer activity [goid 0004871] [evidence: IEA]; GTP binding [goid 0005525] [evidence: IEA]	heterotrimeric G-protein complex [goid 0005834] [evidence: IEA]	Rho protein signal transduction [goid 0007266] [evidence: IEA]; regulation of cell shape [goid 0008360] [evidence: IEA]; G-protein coupled receptor protein signaling pathway [goid 0007186] [evidence: IEA]; angiogenesis [goid 0001525] [evidence: IEA]; protein kinase cascade [goid 0007243] [evidence: IEA]; cell differentiation [goid 0030154] [evidence: IEA]	2.02531	unknown	1520402A20Rik	n.d.
scl26345.11_34-S	132.3	231	0.9975	1	57.3074	Antxr2	NM_133738		Mus musculus anthrax toxin receptor 2, mRNA	scl26345.11_34				1.99432	cell death	Antxr2	6			2
scl37201.7.1_109-S	87.4	185.7	0.9944	0.9994	34.0362	9530077C05Rik	NM_026739.1	1110003N12Rik	Mus musculus RIKEN cDNA 9530077C05 gene (9530077C05Rik), mRNA.	scl37201.7.1_109				1.99255	unknown	9530077C05Rik	n.d.
scl20046.9_689-S	154.2	252.2	0.9988	1	34.471	Mmp24	NM_010808	MT5-MMP	Mus musculus matrix metalloproteinase 24 (Mmp24), mRNA.	scl20046.9_689	metallopeptidase activity [goid 0008237] [evidence IEA]; hydrolase activity [goid 0016787] [evidence IEA]; metalloendopeptidase activity [goid 0004222] [evidence IEA]; zinc ion binding [goid 0008270] [evidence IEA]	extracellular matrix [goid 0005578] [evidence IEA]; integral to membrane [goid 0016021] [evidence TAS] [pmid 12466851]; extracellular space [goid 0005615] [evidence TAS] [pmid 12466851]	proteolysis and peptidolysis [goid 0006508] [evidence IEA]	1.99123	proteolysis	Mmp24	13		1	8
scl000547.1_50-S	132.3	228.5	0.9975	1	35.4592	Nt5c2	NM_029810.2	2010002I23Rik;cN-II;GMP;NT5B;PNT5	Mus musculus 5-nucleotidase, cytosolic II (Nt5c2), mRNA.	scl000547.1_50				1.98318	nucleotide metabolic process	Nt5c2	0
scl37195.16.1_126-S	0.8	96	0.5727	0.9944	37.5089	Bmper	NM_028472.1	3110056H04Rik;Cv2	Mus musculus BMP-binding endothelial regulator (Bmper), mRNA.	scl37195.16.1_126	protein binding [goid 0005515] [evidence IPI] [pmid 12897139]	extracellular [goid 0005576] [evidence IDA] [pmid 12897139]	negative regulation of BMP signaling pathway [goid 0030514] [evidence IDA] [pmid 12897139]	1.97864	BMP signaling	Bmper	8	5
scl0319153.1_241-S	127.9	222.5	0.9975	0.9994	38.919	Hist1h3i	NM_178207	H3-H	Mus musculus histone 1, H3i (Hist1h3i), mRNA.	scl0319153.1_241				1.97589	nucleosome assembly	Hist1h3i	0
scl34209.1_605-S	146.8	239.9	0.9988	1	50.3935	3010027A04Rik	XM_134514		Mus musculus RIKEN cDNA 3010027A04 gene (3010027A04Rik), mRNA.	scl34209.1_605				1.96895	bone development,head morphogenesis, embryonic development	3010027A04Rik	n.d.
scl0099470.2_32-S	108.1	199.8	0.9956	0.9994	46.2115	4732496O19Rik	NM_133853.1	6530407C02Rik;AA407180;Magi3	Mus musculus membrane associated guanylate kinase, WW and PDZ domain containing 3	scl0099470.2_32				1.96237	cell death	4732496O19Rik	0
scl50378.16_3-S	160.7	248.2	0.9994	1	48.3673	Snx9	NM_025664.2	2700073N08Rik;SDP1;SH3PX1	Mus musculus sorting nexin 9 (Snx9), mRNA.	scl50378.16_3	protein transporter activity [goid 0008565] [evidence IEA]; ATP binding [goid 0005524] [evidence ISS] [pmid 12466851]		intracellular protein transport [goid 0006886] [evidence IEA]; protein transport [goid 0015031] [evidence IEA]; transport [goid 0006810] [evidence IEA]; intracellular signaling cascade [goid 0007242] [evidence IEA]	1.94201	transport, cell communication	Snx9	7	0	7
scl0003571.1_24-S	87.8	172	0.9944	0.9994	35.0834	3010021M21Rik	NM_180600.1	MGC19370	Mus musculus RIKEN cDNA 3010021M21 gene (3010021M21Rik), mRNA.	scl0003571.1_24	ubiquitin conjugating enzyme activity [goid 0004840] [evidence ISS] [pmid 12466851]; ligase activity [goid 0016874] [evidence IEA]		protein modification [goid 0006464] [evidence ISS] [pmid 12466851]; ubiquitin cycle [goid 0006512] [evidence ISS] [pmid 12466851]	1.92531	ligase activity	3010021M21Rik	n.d.
scl17047.9.4_6-S	138.3	221.1	0.9981	0.9994	31.9456	BC013667	NM_172266.1	MGC18768	Mus musculus cDNA sequence BC013667 (BC013667), mRNA.	scl17047.9.4_6				1.91803	metabolic process	BC013667	0
scl068743.2_26-S	110.1	191.3	0.9956	0.9994	42.961	Anln	NM_028390.1	1110037A17Rik;2900037I21Rik;ANILLIN;Scraps	Mus musculus anillin, actin binding protein (scraps homolog, Drosophila) (Anln), mRNA.	scl068743.2_26				1.90956	cell death, cell cycle	Anln	0
scl17851.8.1_103-S	55.4	131.8	0.9844	0.9969	54.1165	BC042720	XM_283576.2		Mus musculus cDNA sequence BC042720 (BC042720), mRNA.	scl17851.8.1_103				1.88309	unknown	BC042720	n.d.
scl20687.14.1_105-S	127.8	204	0.9975	0.9994	34.3938	Slc43a3	NM_021398.1	Eeg1;SEEEG-1	Mus musculus solute carrier family 43, member 3 (Slc43a3), mRNA.	scl20687.14.1_105		integral to membrane [goid 0016021] [evidence TAS] [pmid 12466851]; extracellular space [goid 0005615] [evidence TAS] [pmid 12466851]		1.88195	transport	Slc43a3	0
scl0002881.1_47-S	135.5	211	0.9975	0.9994	38.8849	Pdcd8	NM_012019.2	AIF;Hq;mAIF;MGC5706	Mus musculus programmed cell death 8 (Pdcd8), mRNA.	scl0002881.1_47	electron transfer flavoprotein [goid 0008246] [evidence IEA]; electron-transferring-flavoprotein dehydrogenase activity [goid 0004174] [evidence TAS] [pmid 10913597]; oxidoreductase activity [goid 0016491] [evidence IEA]; disulfide oxidoreductase activity [goid 0015036] [evidence IEA]	nucleus [goid 0005634] [evidence TAS] [pmid 10913597]; mitochondrion [goid 0005739] [evidence IEA]; mitochondrial intermembrane space [goid 0005758] [evidence TAS] [pmid 10913597]; cytosol [goid 0005829] [evidence TAS] [pmid 10913597]	electron transport [goid 0006118] [evidence IEA]; DNA fragmentation [goid 0006309] [evidence TAS] [pmid 10913597]; apoptosis [goid 0006915] [evidence IEA]; apoptotic mitochondrial changes [goid 0008637] [evidence TAS] [pmid 10913597]	1.87795	cell death	Pdcd8	4
scl067958.2_9-S	85.5	160.8	0.9931	0.9994	44.3076	2610101N10Rik	NM_026476.1		Mus musculus RIKEN cDNA 2610101N10 gene (2610101N10Rik), mRNA.	scl067958.2_9				1.87679	RNA processing	2610101N10Rik	n.d.
scl0231070.3_29-S	46.5	120.6	0.9732	0.9963	46.9968	Insig1	NM_153526.2	1810013C12Rik;Insig-1	Mus musculus insulin induced gene 1 (Insig1), mRNA.	scl0231070.3_29	protein binding [goid 0005515] [evidence IPI] [pmid 12242332]	endoplasmic reticulum [goid 0005783] [evidence TAS] [pmid 12242332]; integral to membrane [goid 0016021] [evidence TAS] [pmid 12466851]	response to sterol depletion [goid 0006991] [evidence IDA] [pmid 12242332]	1.86982	cholesterol metabolism	Insig1	2	2
scl31661.8_31-S	146.8	220.9	0.9988	0.9994	39.6924	D7Ertd458e	NM_027514.1	3830421F03Rik;necl-5,Pvr	Mus musculus DNA segment, Chr 7, ERATO Doi 458, expressed (D7Ertd458e), mRNA.	scl31661.8_31	protein binding [goid 0005515] [evidence IPI] [pmid 12740392]; receptor activity [goid 0004872] [evidence IEA]	cellular_component unknown [goid 0008372] [evidence ND]	cell-cell adhesion [goid 0016337] [evidence IDA] [pmid 12740392]; cell migration [goid 0016477] [evidence IDA] [pmid 12740392]	1.86982	cell migration	D7Ertd458e	0
GI_31340746-S	83.5	157.3	0.9925	0.9994	41.8014	C030018K18Rik	NM_175258.2		Mus musculus RIKEN cDNA C030018K18 gene (C030018K18Rik), mRNA.	GI_31340746				1.86806	unknown	C030018K18Rik	0
scl45046.5.1_20-S	53.6	127	0.9813	0.9963	41.1514	A530046M15	XM_488663			scl45046.5.1_20				1.8657	unknown	A530046M15	0
scl11590.1.1_260-S	86.6	157.3	0.9931	0.9994	33.9736	B230207M22Rik				scl11590.1.1_260				1.84942	unknown	B230207M22Rik	n.d.
scl022779.1_70-S	43.7	113.5	0.9713	0.9956	40.8618	Zfpn1a2	NM_011770.2	Helios;Znfn1a2;Ikzf2	Mus musculus zinc finger protein, subfamily 1A, 2 (Helios) (Zfpn1a2), mRNA.	scl022779.1_70	transcription factor activity [goid 0003700] [evidence IEA]; DNA binding [goid 0003677] [evidence IEA]; translation regulator activity [goid 0045182] [evidence IEA]	transcription factor complex [goid 0005667] [evidence IEA]; nucleus [goid 0005634] [evidence IEA]	regulation of transcription, DNA-dependent [goid 0006355] [evidence IEA]	1.84386	transcription	Zfpn1a2	0
scl11797.1.1_205-S	42.2	110.2	0.9669	0.9956	36.0568	1110019C06Rik				scl11797.1.1_205				1.83251	unknown	1110019C06Rik	n.d.
scl0014528.1_45-S	84.1	150.4	0.9931	0.9994	43.5569	Gch1	NM_008102.2			scl0014528.1_45				1.82151	regulation of blood pressure	Gch1	2	2
scl15214.1.1_248-S	127.6	192.8	0.9975	0.9994	31.667	6330411E07Rik				scl15214.1.1_248				1.81425	unknown	6330411E07Rik	n.d.
scl016777.14_23-S	66.3	129	0.9888	0.9963	38.2277	Lamb1-1	NM_008482.1	Lamb-1	Mus musculus laminin B1 subunit 1 (Lamb1-1), mRNA.	scl016777.14_23	structural molecule activity [goid 0005198] [evidence IEA]; extracellular matrix structural constituent [goid 0005201] [evidence IEA]; protein binding [goid 0005515] [evidence IPI] [pmid 12743034]; cell adhesion molecule activity [goid 0005194] [evidence IEA]	basal lamina [goid 0005605] [evidence IEA]; basement membrane [goid 0005604] [evidence IDA] [pmid 12743034]; extracellular matrix [goid 0005578] [evidence IEA]; kinesin complex [goid 0005871] [evidence IEA]	cell adhesion [goid 0007155] [evidence IEA]	1.79727	cell adhesion	Lamb1-1	7	5		1
scl18600.25_375-S	107.9	169	0.9956	0.9994	34.3246	Jag1	NM_013822.2	Headturner;Htu;Ser-1;Serrate-1;slalom	Mus musculus jagged 1 (Jag1), mRNA.	scl18600.25_375	calcium ion binding [goid 0005509] [evidence IEA]; structural molecule activity [goid 0005198] [evidence IEA]	membrane [goid 0016020] [evidence IEA]; integral to membrane [goid 0016021] [evidence TAS] [pmid 12466851]; extracellular space [goid 0005615] [evidence TAS] [pmid 12466851]	cell communication [goid 0007154] [evidence IEA]; development [goid 0007275] [evidence IEA]; organogenesis [goid 0009887] [evidence IMP] [pmid 11181574]; morphogenesis of an epithelial sheet [goid 0002011] [evidence IMP] [pmid 11861489]	1.78604	cell death, Notch signaling, negative regulation of cell differentiation	Jag1	9	2		1
scl000438.1_148-S	83.2	142.8	0.9925	0.9988	35.0744		AK034942.1		Mus musculus 12 days embryo embryonic body between diaphragm region and neck cDNA, RIKEN full-length enriched library, clone:9430064N06 product:fatty acid Coenzyme A ligase, long chain 5, full insert sequence.	scl000438.1_148				1.77525	lipid metabolic process		n.d.
scl23092.5_223-S	56.7	114.8	0.985	0.9956	40.5105	Ppm1l	NM_178726	3222401G13;5930404J21Rik;Pp2ce;PP2Cepsilon;Ppp2ce	Mus musculus protein phosphatase 1 (formerly 2C)-like (Ppm1l), mRNA.	scl23092.5_223	protein phosphatase type 2C activity [goid 0015071] [evidence IDA] [pmid 12556533]		transmembrane receptor protein serine/threonine kinase signaling pathway [goid 0007178] [evidence IDA] [pmid 12823230]; MAPKKK cascade [goid 0000165] [evidence IPI] [pmid 12823230]	1.76418	amino acid dephosphorylation	Ppm1l	13	8	5
scl0004061.1_14-S	66.7	123.2	0.9888	0.9963	34.0199	Mpv17	NM_008622.1	Tg.Mpv17	Mus musculus Mpv17 transgene, kidney disease mutant (Mpv17), mRNA.	scl0004061.1_14		peroxisome [goid 0005777] [evidence IEA]; integral to membrane [goid 0016021] [evidence IEA]		1.75205	reactive oxygen metabolic process	Mpv17	3
ri|2010004N17|ZX00043B24|AK008106|1914-S	72.2	128.1	0.9906	0.9963	30.4813	2010004N17Rik	AK008106			ri|2010004N17|ZX00043B24|AK008106|1914				1.74741	unknown	2010004N17Rik	n.d.
scl22869.17.1_4-S	58.6	113.8	0.985	0.9956	33.0984	BC051083	NM_181409.2	CRA;MGC59008	Mus musculus cDNA sequence BC051083 (BC051083), mRNA.	scl22869.17.1_4				1.74194	dephosphorylation	BC051083	0
scl28141.5.1_35-S	30.8	85	0.9457	0.9931	39.1395	Steap	NM_027399.1	2410007B19Rik;Prss24	Mus musculus six transmembrane epithelial antigen of the prostate (Steap), mRNA.	scl28141.5.1_35		integral to membrane [goid 0016021] [evidence IEA]		1.734	transport	Steap	0
ri|4930404F20|PX00029M13|AK015077|1315-S	24.9	78.8	0.9276	0.9925	36.208	4930404F20Rik	AK015077		hypothetical protein	ri|4930404F20|PX00029M13|AK015077|1315	GTP binding [goid 0005525] [evidence: IEA]; GTPase activity [goid 0003924] [evidence: IEA]; transporter activity [goid 0005215] [evidence: IEA]	Golgi apparatus [goid 0005794] [evidence: IEA]	small GTPase mediated signal transduction [goid 0007264] [evidence: IEA]; intracellular protein transport [goid 0006886] [evidence: IEA]	1.73159	unknown	4930404F20Rik	n.d.
scl45797.7.9_22-S	54.9	107.5	0.9844	0.9956	34.8938	Slmap	NM_032008	D330001L02Rik;KIAA1601;mKIAA1601;Slap	Mus musculus sarcolemma associated protein (Slmap), mRNA.	scl45797.7.9_22		integral to membrane [goid 0016021] [evidence IDA] [pmid 10986292]		1.72099	protein folding	Slmap	5	5
scl31061.7_464-S	61.8	113.4	0.9863	0.9956	31.8115	2310046G15Rik	NM_029614.2	4930479H08Rik	Mus musculus RIKEN cDNA 2310046G15 gene (2310046G15Rik), mRNA.	scl31061.7_464	serine-type endopeptidase activity [goid 0004252] [evidence IEA]; chymotrypsin activity [goid 0004263] [evidence IEA]; trypsin activity [goid 0004295] [evidence IEA]; hydrolase activity [goid 0016787] [evidence IEA]	extracellular space [goid 0005615] [evidence TAS] [pmid 12466851]	proteolysis and peptidolysis [goid 0006508] [evidence IEA]	1.71265	proteolysis	2310046G15Rik	n.d.
scl40483.14.1041_16-S	36.6	87.9	0.9595	0.9944	34.1823	Meis1	NM_010789.1	C530044H18Rik;Evi8	Mus musculus myeloid ecotropic viral integration site 1 (Meis1), mRNA.	scl40483.14.1041_16	transcription factor activity [goid 0003700] [evidence IEA]; DNA binding [goid 0003677] [evidence IDA] [pmid 12183364]; protein binding [goid 0005515] [evidence IPI] [pmid 10373562]; RNA polymerase II transcription factor activity, enhancer binding [goid 0003705] [evidence IDA] [pmid 10373562]	nucleus [goid 0005634] [evidence IDA] [pmid 9315626]; transcription factor complex [goid 0005667] [evidence IDA] [pmid 12183364]	regulation of transcription, DNA-dependent [goid 0006355] [evidence IDA] [pmid 12183364]; cell growth and/or maintenance [goid 0008151] [evidence IEA]; regulation of transcription from Pol II promoter [goid 0006357] [evidence IC] [pmid 10373562]	1.71012	cell death, angiogenesis, transcription, negative regulation of neuron differentiation	Meis1	25	2		3
GI_38077687-S	1.6	52.3	0.597	0.9788	31.4272	LOC381002	XM_358483.1		Mus musculus hypothetical gene supported by BC038676; BC051480 (LOC381002), mRNA.	GI_38077687				1.70501	unknown	LOC381002	n.d.
GI_25057085-S	33.6	81.2	0.952	0.9925	32.9393	1500005K14Rik	XM_203453.1		Mus musculus RIKEN cDNA 1500005K14 gene (1500005K14Rik), mRNA.	GI_25057085				1.67761	unknown	1500005K14Rik	n.d.
scl30807.22.1_70-S	48	95.3	0.9757	0.9944	30.5689	Mrvi1	NM_194464.1		Mus musculus MRV integration site 1 (Mrvi1), transcript variant 1, mRNA.	scl30807.22.1_70	ATP binding [goid 0005524] [evidence ISS] [pmid 12466851]	integral to membrane [goid 0016021] [evidence TAS] [pmid 12466851]		1.67486	unknown	Mrvi1	8	1	1
scl0380793.1_210-S	62.3	16.5	0.9869	0.8621	-31.8622	Igh-1a	XM_354704.1		Mus musculus immunoglobulin heavy chain 1a (serum IgG2a), mRNA	scl0380793.1_210				-1.66087	immune response	Igh-1a	0
scl42954.11_322-S	83.4	32.2	0.9925	0.9526	-31.8753	BC011209	NM_145447.1	MGC19050	Mus musculus cDNA sequence BC011209 (BC011209), mRNA.	scl42954.11_322				-1.70927	transport	BC011209	n.d.
ri|4732455L14|PX00051C10|AK028777|2415-S	117.4	65.9	0.9963	0.9888	-30.2917	4732455L14Rik	AK028777		similar to MSZF52 (FRAGMENT) [Mus musculus]	ri|4732455L14|PX00051C10|AK028777|2415	DNA binding [goid 0003677] [evidence: IEA]	nucleus [goid 0005634] [evidence: IEA]		-1.71181	unknown	4732455L14Rik	n.d.
scl0056325.2_260-S	143	89.7	0.9981	0.9944	-30.3868	Abcb9	NM_019875.1	mKIAA1520;TAPL	Mus musculus ATP-binding cassette, sub-family B (MDR/TAP), member 9 (Abcb9), mRNA.	scl0056325.2_260	ATP binding [goid 0005524] [evidence IEA]; nucleotide binding [goid 0000166] [evidence IEA]; ATP-binding cassette (ABC) transporter activity [goid 0004009] [evidence IEA]; oligopeptide transporter activity [goid 0015198] [evidence IEA]	lysosome [goid 0005764] [evidence ISS] [pmid 10748049]; endoplasmic reticulum membrane [goid 0005789] [evidence ISS] [pmid 11011155]; membrane [goid 0016020] [evidence IEA]; integral to membrane [goid 0016021] [evidence TAS] [pmid 12466851]; extracellular space [goid 0005615] [evidence TAS] [pmid 12466851]	transport [goid 0006810] [evidence IEA]; oligopeptide transport [goid 0006857] [evidence IEA]	-1.72673	spermatogenesis, multidrug resistance	Abcb9	6	3
scl50075.14_101-S	157.5	100.1	0.9994	0.995	-31.7463	Snf1lk	NM_010831.1	Msk	Mus musculus SNF1-like kinase (Snf1lk), mRNA.	scl50075.14_101	protein serine/threonine kinase activity [goid 0004674] [evidence IEA]; protein-tyrosine kinase activity [goid 0004713] [evidence IEA]; ATP binding [goid 0005524] [evidence IEA]; transferase activity [goid 0016740] [evidence IEA]; protein kinase activity [goid 0004672] [evidence IEA]		protein amino acid phosphorylation [goid 0006468] [evidence IEA]	-1.75891	cell cycle, cell differentiation, regulation of cell differentiation	Snf1lk	1	1
scl0057330.2_89-S	126.7	67.4	0.9975	0.9894	-32.8216	Perq1	NM_031408.1	GIGYF1	Mus musculus PERQ amino acid rich, with GYF domain 1 (Perq1), mRNA.	scl0057330.2_89	protein binding [goid 0005515] [evidence IPI] [pmid 12771153]	cellular_component unknown [goid 0008372] [evidence ND]	IGF receptor signaling pathway [goid 0048009] [evidence IPI] [pmid 12771153]	-1.77305	insulin growth factor receptor pathway	Perq1	12			12
scl21949.14_406-S	114.3	53.9	0.9963	0.9807	-39.3869	Trim46	XM_355447.1		Mus musculus tripartite motif protein 46 (Trim46), mRNA.	scl21949.14_406				-1.78104	ion binding	Trim46	8	1		3
scl21821.6.1_24-S	180.4	117.3	0.9994	0.9956	-31.6799	2810052M02Rik	NM_023320.1	Ckip1	Mus musculus RIKEN cDNA 2810052M02 gene (2810052M02Rik), mRNA.	scl21821.6.1_24				-1.80003	cell cycle	2810052M02Rik	n.d.
scl070298.1_127-S	173.2	107	0.9994	0.9956	-30.8376	2600010L24Rik				scl070298.1_127				-1.82086	unknown	2600010L24Rik	n.d.
scl53514.12_256-S	178.2	109.6	0.9994	0.9956	-42.0409	1200004M23Rik	NM_026169.3	4931429L16Rik	Mus musculus RIKEN cDNA 1200004M23 gene (1200004M23Rik), mRNA.	scl53514.12_256		cytoskeleton [goid 0005856] [evidence ISS] [pmid 12466851]		-1.83632	cytoskeleton	1200004M23Rik	n.d
scl012819.42_11-S	112	41.9	0.9956	0.9701	-48.6968	Col15a1	NM_009928.2		Mus musculus procollagen, type XV (Col15a1), mRNA.	scl012819.42_11	extracellular matrix structural constituent conferring tensile strength activity [goid 0030020] [evidence IEA]; structural molecule activity [goid 0005198] [evidence ISS] [pmid 12466851]	collagen [goid 0005581] [evidence IEA]; microfibril [goid 0001527] [evidence IEA]; extracellular space [goid 0005615] [evidence TAS] [pmid 12466851]	cell adhesion [goid 0007155] [evidence IEA]	-1.84572	cell adhesion	Col15a1	10
scl45355.14.1_1-S	160.7	89.7	0.9994	0.9944	-48.7668	Ppp3cc	NM_008915.1	Calnc	Mus musculus protein phosphatase 3, catalytic subunit, gamma isoform (Ppp3cc), mRNA.	scl45355.14.1_1	protein serine/threonine phosphatase activity [goid 0004722] [evidence IEA]; calmodulin binding [goid 0005516] [evidence IEA]; hydrolase activity [goid 0016787] [evidence IEA]; manganese ion binding [goid 0030145] [evidence IEA]	protein serine/threonine phosphatase complex [goid 0008287] [evidence IEA]		-1.85126	ion binding	Ppp3cc	3	1	2
scl50218.10.128_2-S	123.4	49.5	0.9975	0.9763	-30.2431	5730457F11Rik	NM_172935	5730457F11	Mus musculus RIKEN cDNA 5730457F11 gene (5730457F11Rik), mRNA.	scl50218.10.128_2	N-acetylglucosamine-6-phosphate deacetylase activity [goid 0008448] [evidence ISS] [pmid 12466851]		N-acetylglucosamine metabolism [goid 0006044] [evidence ISS] [pmid 12466851]	-1.86864	unknown	5730457F11Rik	n.d.
ri|9830130K22|PX00118K03|AK036533|2302-S	209.4	134.8	0.9994	0.9975	-38.578	Scly	AK036533	9830169H08;SCL;Scly1;Scly2	Mus musculus selenocysteine lyase (Scly), mRNA.	ri|9830130K22|PX00118K03|AK036533|2302				-1.87274	metabolic process	Scly	0
scl53368.5_483-S	217.8	137.1	1	0.9975	-31.9651	5730409F24Rik	NM_181403.2	AU042646	Mus musculus RIKEN cDNA 5730409F24 gene (5730409F24Rik), mRNA.	scl53368.5_483				-1.90687	transport	5730409F24Rik	0
ri|C130089K18|PX00172G15|AK081952|639-S	239	145.9	1	0.9988	-58.2886	Abcd3	AK081952	PMP68;PMP70;Pxmp1	Mus musculus ATP-binding cassette, sub-family D (ALD), member 3	ri|C130089K18|PX00172G15|AK081952|639	ATP binding [goid 0005524] [evidence: IEA]; ATP-binding cassette (ABC) transporter activity [goid 0004009] [evidence: IEA]	integral to membrane [goid 0016021] [evidence: IEA]; peroxisome [goid 0005777] [evidence: IEA]; membrane [goid 0016020] [evidence: IEA]	transport [goid 0006810] [evidence: IEA]; peroxisome organization and biogenesis [goid 0007031] [evidence: IEA]	-1.96895	transport	Abcd3	0
scl46302.5.151_110-S	252.5	159.1	1	0.9994	-45.305	Rem2	NM_080726.2		Mus musculus rad and gem related GTP binding protein 2 (Rem2), mRNA.	scl46302.5.151_110	GTP binding [goid 0005525] [evidence ISS] [pmid 12466851]; GTPase activity [goid 0003924] [evidence ISS] [pmid 12466851]; ATP binding [goid 0005524] [evidence ISS] [pmid 12466851]; DNA binding [goid 0003677] [evidence ISS] [pmid 12466851]; small monomeric GTPase activity [goid 0003925] [evidence ISS] [pmid 12466851]		two-component signal transduction system (phosphorelay) [goid 0000160] [evidence ISS] [pmid 12466851]; regulation of transcription, DNA-dependent [goid 0006355] [evidence ISS] [pmid 12466851]; small GTPase mediated signal transduction [goid 0007264] [evidence ISS] [pmid 12466851]	-1.97035	signal transduction	Rem2	2			2
scl0003886.1_50-S	248.8	153.3	1	0.9994	-32.7303		J05277.1		Mus musculus hexokinase mRNA, complete cds.	scl0003886.1_50				-1.98	cell death, glycolysis		0
scl34998.4_500-S	143.9	47	0.9981	0.975	-31.0723	B230378H13Rik	NM_177089.3	4833447E04Rik;Tacc1	Mus musculus transforming, acidic coiled-coil containing protein 1, mRNA	scl34998.4_500				-1.98632	cell death, cell cycle, cell proliferation, neurogenesis	B230378H13Rik	7	2	1	2
ri|A130070G01|PX00125K11|AK037997|2219-S	282	184.1	1	0.9994	-36.2282	A130070G01Rik	AK037997			ri|A130070G01|PX00125K11|AK037997|2219				-1.99078	unknown	A130070G01Rik	n.d.
scl22657.12.1_29-S	223.4	125.1	1	0.9963	-36.7143	Prss12	NM_008939.1	Bssp-3	Mus musculus protease, serine, 12 neurotrypsin (motopsin) (Prss12), mRNA.	scl22657.12.1_29	serine-type endopeptidase activity [goid 0004252] [evidence IEA]; chymotrypsin activity [goid 0004263] [evidence IEA]; trypsin activity [goid 0004295] [evidence IEA]; scavenger receptor activity [goid 0005044] [evidence IEA]; hydrolase activity [goid 0016787] [evidence IEA]; peptidase activity [goid 0008233] [evidence IEA]	membrane [goid 0016020] [evidence IEA]; extracellular space [goid 0005615] [evidence TAS] [pmid 12466851]	proteolysis and peptidolysis [goid 0006508] [evidence IEA]	-1.99255	proteolysis	Prss12	2
GI_38086317-S	274	163.9	1	0.9994	-53.49	LOC278188	XM_204410.2		Mus musculus similar to ARP2/3 complex 41 kDa subunit (P41-ARC) (Actin-related protein 2/3 complex subunit 1B) (LOC278188), mRNA.	GI_38086317				-2.04179	unknown	LOC278188	n.d.
scl0099047.1_137-S	337.6	224.2	1	0.9994	-39.0704	D030017L14Rik			Mus musculus RAB14, member RAS oncogene family, mRNA	scl0099047.1_137				-2.05461	transport	D030017L14Rik	5	0	4	1
scl17645.6_17-S	329.4	203	1	0.9994	-52.9924	Asb1	XM_149066	1700029O08Rik	Mus musculus ankyrin repeat and SOCS box-containing protein 1 (Asb1), mRNA.	scl17645.6_17				-2.10175	protein catabolic process	Asb1	1
ri|D030069G17|PX00181H06|AK051094|2242-S	389.7	256.7	1	1	-41.9686	D030069G17Rik	AK051094		Mus musculus ring finger and CCCH-type zinc finger domains 2, mRNA	ri|D030069G17|PX00181H06|AK051094|2242				-2.12385	ion binding	D030069G17Rik	n.d.
GI_31542030-S	418.8	277.3	1	1	-50.5612	6720463E02Rik	NM_026556.2	1700064A15Rik;Dlc2	Mus musculus RIKEN cDNA 6720463E02 gene (6720463E02Rik), mRNA.	GI_31542030	molecular_function unknown [goid 0005554] [evidence ND]; motor activity [goid 0003774] [evidence ISS] [pmid 12466851]; microtubule motor activity [goid 0003777] [evidence ISS] [pmid 12466851]	cellular_component unknown [goid 0008372] [evidence ND]; microtubule associated complex [goid 0005875] [evidence ISS] [pmid 12466851]; dynein complex [goid 0030286] [evidence ISS] [pmid 12466851]	biological_process unknown [goid 0000004] [evidence ND]; microtubule-based process [goid 0007017] [evidence ISS] [pmid 12466851]	-2.15076	microtubule-based process	6720463E02Rik	8		2
scl0330286.2_101-S	523.1	328.4	1	1	-60.8385	D630045J12Rik	XM_485743			scl0330286.2_101				-2.28937	unknown	D630045J12Rik	n.d.
scl23489.7_25-S	602.5	396	1	1	-54.6543	4930422J18Rik	NM_029035.2	1110014L01Rik;SSB-1;SSB1;Spsb1	Mus musculus RIKEN cDNA 4930422J18 gene (4930422J18Rik), mRNA.	scl23489.7_25			intracellular signaling cascade [goid 0007242] [evidence ISS] [pmid 12466851]	-2.31492	receptor activity	4930422J18Rik	0
scl52596.2.1_112-S	316.1	101.4	1	0.995	-93.3566	Insl6	NM_013754.1	RIF1	Mus musculus insulin-like 6 (Insl6), mRNA.	scl52596.2.1_112	peptide hormone [goid 0005180] [evidence IEA]; hormone activity [goid 0005179] [evidence IEA]	extracellular [goid 0005576] [evidence IEA]; extracellular space [goid 0005615] [evidence TAS] [pmid 12466851]	physiological process [goid 0007582] [evidence IEA]	-2.33183	hormone activity	Insl6	0
GI_38087316-S	593.1	372.7	1	1	-33.961	AI448196	XM_136041.3		Mus musculus expressed sequence AI448196 (AI448196), mRNA.	GI_38087316				-2.34321	unknown	AI448196	n.d.
scl52235.77.1_42-S	610.3	386.3	1	1	-35.7342	Lama3	XM_128926.3		Mus musculus laminin, alpha 3 (Lama3), mRNA.	scl52235.77.1_42				-2.35025	cell adhesion, cell migration	Lama3	n.d.
scl022249.50_191-S	650	415.2	1	1	-57.0112	Unc13b	NM_021468.1		Mus musculus unc-13 homolog B (C. elegans), mRNA	scl022249.50_191				-2.3707	synaptic transmission	Unc13b	0
scl36546.14_303-S	866.9	573.4	1	1	-38.7553	Slco2a1	NM_033314	2310021C19Rik;mPgt;Pgt;Slc21a2	Mus musculus solute carrier organic anion transporter family, member 2a1 (Slco2a1), mRNA.	scl36546.14_303	prostaglandin transporter activity [goid 0015132] [evidence IDA] [pmid 10484490]; transporter activity [goid 0005215] [evidence ISS] [pmid 12466851]	integral to plasma membrane [goid 0005887] [evidence ISS] [pmid 10484490]; membrane [goid 0016020] [evidence ISS] [pmid 12466851]; integral to membrane [goid 0016021] [evidence TAS] [pmid 12466851]	prostaglandin transport [goid 0015732] [evidence IDA] [pmid 10484490]; transport [goid 0006810] [evidence ISS] [pmid 12466851]	-2.46761	transport	Slco2a1	6
scl51725.12_3-S	1002.9	664.9	1	1	-33.9523	Mbp	NM_010777.1	golli-mbp;Hmbpr;mld;shi;shiverer	Mus musculus myelin basic protein (Mbp), mRNA.	scl51725.12_3	structural molecule activity [goid 0005198] [evidence IEA]; structural constituent of myelin sheath [goid 0019911] [evidence IEA]			-2.52892	cell death	Mbp	1		1
scl32952.5_582-S	864	512.9	1	1	-42.9635	2310061G07Rik	NM_133743.1		Mus musculus RIKEN cDNA 2310061G07 gene (2310061G07Rik), mRNA.	scl32952.5_582		extracellular space [goid 0005615] [evidence TAS] [pmid 12466851]		-2.54543	cell migration, cell adhesion	2310061G07Rik	n.d.
scl37453.4_481-S	940.2	588.1	1	1	-71.2598	1810038L18Rik	XM_483957		Mus musculus dual-specificity tyrosine-(Y)-phosphorylation regulated kinase 2, mRNA	scl37453.4_481				-2.54667	cell death	1810038L18Rik	0
scl31502.9_323-S	1145.7	725.9	1	1	-52.9724	Fxyd5	NM_008761.2	EF-8;Oit2;RIC	Mus musculus FXYD domain-containing ion transport regulator 5 (Fxyd5), mRNA.	scl31502.9_323	ion channel activity [goid 0005216] [evidence IEA]	membrane [goid 0016020] [evidence IEA]; integral to membrane [goid 0016021] [evidence TAS] [pmid 12466851]; extracellular space [goid 0005615] [evidence TAS] [pmid 12466851]	ion transport [goid 0006811] [evidence IEA]	-2.62304	transport	Fxyd5	5	2	3
ri|1110012F10|R000016K01|AK003630|1689-S	1264.7	836.8	1	1	-87.7002	1110012F10Rik	AK003630	Atf7	Mus musculus activating transcription factor 7, mRNA	ri|1110012F10|R000016K01|AK003630|1689				-2.63134	transcription	1110012F10Rik	6	2	4
scl077574.1_0-S	1158.7	670.4	1	1	-52.3593	3321401G04Rik	XM_133096.5		Mus musculus family with sequence similarity 115, member A, mRNA	scl077574.1_0				-2.68869	unknown	3321401G04Rik	n.d.
scl18127.10.1_92-S	872.9	381.6	1	1	-30.5748	Gsta3	NM_010356.2	Gst2-3	Mus musculus glutathione S-transferase, alpha 3 (Gsta3), mRNA.	scl18127.10.1_92	transferase activity [goid 0016740] [evidence IEA]; glutathione transferase activity [goid 0004364] [evidence ISS] [pmid 12466851]		glutathione conjugation reaction [goid 0006803] [evidence ISS] [pmid 12466851]	-2.69135	metabolic process	Gsta3	0
scl0003760.1_927-S	1350.6	850.7	1	1	-53.9492	Elmo1	NM_198093.2	6330578D22Rik;C230095H21Rik;CED-12	Mus musculus engulfment and cell motility 1, ced-12 homolog (C. elegans) (Elmo1), mRNA.	scl0003760.1_927	protein binding [goid 0005515] [evidence IPI] [pmid 11595183]	cytoplasm [goid 0005737] [evidence IDA] [pmid 11595183]; plasma membrane [goid 0005886] [evidence IDA] [pmid 11595183]	phagocytosis [goid 0006909] [evidence IDA] [pmid 11595183]; actin filament-based process [goid 0030029] [evidence IDA] [pmid 11595183]	-2.69888	cell movement	Elmo1	6		2
scl00338523.1_40-S	1272	765.1	1	1	-58.1987	A630082K20Rik	XM_145254		Mus musculus RIKEN cDNA A630082K20 gene (A630082K20Rik), mRNA.	scl00338523.1_40				-2.70492	ion binding	A630082K20Rik	n.d.
scl27593.5.1_239-S	1046.4	488.4	1	1	-146.68	Epgn	NM_053087.1	2310069M11Rik;epigen	Mus musculus epithelial mitogen (Epgn), mRNA.	scl27593.5.1_239	growth factor activity [goid 0008083] [evidence IDA] [pmid 11278323]	cellular_component unknown [goid 0008372] [evidence ND]; extracellular space [goid 0005615] [evidence TAS] [pmid 12466851]; integral to membrane [goid 0016021] [evidence TAS] [pmid 12466851]	MAPKKK cascade [goid 0000165] [evidence IDA] [pmid 11278323]	-2.74663	cell proliferation	Epgn	2	2
scl46131.3_126-S	1339.9	748.5	1	1	-39.6031	Egr3	NM_018781	Pilot	Mus musculus early growth response 3 (Egr3), mRNA.	scl46131.3_126	DNA binding [goid 0003677] [evidence IEA]	nucleus [goid 0005634] [evidence IEA]	regulation of transcription, DNA-dependent [goid 0006355] [evidence IEA]	-2.77188	cell death	Egr3	21	2	3	5
scl0020347.2_287-S	2037.2	1223.9	1	1	-175.008	Sema3b	NM_009153.1	LUCA-1;SemA;sema5;Semaa;semaV	Mus musculus sema domain, immunoglobulin domain (Ig), short basic domain, secreted, (semaphorin) 3B (Sema3b), mRNA.	scl0020347.2_287		extracellular space [goid 0005615] [evidence TAS] [pmid 12466851]	development [goid 0007275] [evidence IEA]; neurogenesis [goid 0007399] [evidence IEA]	-2.91025	cell death, cell differentiation	Sema3b	5			4
scl38670.16_420-S	2886.9	1904.3	1	1	-94.6277	3110056O03Rik	NM_175195.2		Mus musculus RIKEN cDNA 3110056O03 gene (3110056O03Rik), mRNA.	scl38670.16_420	peptidase activity [goid 0008233] [evidence ISS] [pmid 12466851]; calcium ion binding [goid 0005509] [evidence ISS] [pmid 12466851]	integral to membrane [goid 0016021] [evidence TAS] [pmid 12466851]	proteolysis and peptidolysis [goid 0006508] [evidence ISS] [pmid 12466851]	-2.99238	unknown	3110056O03Rik	n.d.
scl0110935.14_1-S	2264.4	1200.2	1	1	-42.2114	Atp6v1b1	NM_134157.2	Atp6b1;D630003L15;D630039P21Rik;Vpp-3;Vpp3	Mus musculus ATPase, H+ transporting, V1 subunit B, isoform 1 (Atp6v1b1), mRNA.	scl0110935.14_1	hydrogen ion transporter activity [goid 0015078] [evidence IEA]; hydrolase activity [goid 0016787] [evidence IEA]		proton transport [goid 0015992] [evidence IEA]; transport [goid 0006810] [evidence IEA]; ion transport [goid 0006811] [evidence IEA]	-3.02702	transport	Atp6v1b1	0
scl0170721.27_213-S	3012.6	1867.9	1	1	-41.9853	Papln	NM_130887.1	E030033C16;E030033C16Rik	Mus musculus papilin, proteoglycan-like sulfated glycoprotein (Papln), mRNA.	scl0170721.27_213	endopeptidase inhibitor activity [goid 0004866] [evidence IEA]; serine protease inhibitor activity [goid 0004867] [evidence IEA]			-3.05869	peptidase activity	Papln	0
scl017178.4_5-S	24577.9	15909.2	1	1	-89.9895	Fxyd3	NM_008557.1	Mat8	Mus musculus FXYD domain-containing ion transport regulator 3 (Fxyd3), mRNA.	scl017178.4_5	ion channel activity [goid 0005216] [evidence IEA]	membrane [goid 0016020] [evidence IEA]; integral to membrane [goid 0016021] [evidence TAS] [pmid 12466851]; extracellular space [goid 0005615] [evidence TAS] [pmid 12466851]	ion transport [goid 0006811] [evidence IEA]	-3.93795	transport	Fxyd3	5	2	3
